# Supplementary material for: Identification of a Novel Protein-Based Prognostic Model in Gastric Cancers
Source: Biomedicines. 2023 Mar 22;11(3):983. doi: 10.3390/biomedicines11030983 (PMC10046574; doi:10.3390/biomedicines11030983)
Supplement: Supplementary file 1 [file biomedicines-11-00983-s001.zip]

Archive with 1 entries (1 files):
- biomedicines-2137356-supplementary.pdf
